# Supplementary material for: Identification of a New Transcriptional Co-Regulator of STEAP1 in Ewing’s Sarcoma
Source: Cells. 2021 May 24;10(6):1300. doi: 10.3390/cells10061300 (PMC8225120; doi:10.3390/cells10061300)
Supplement: Supplementary file 1 [file cells-10-01300-s001.zip]

Archive with 1 entries (1 files):
- cells-1198070-supplementary.pdf
